# Supplementary material for: A prospective randomized clinical trial of active-fluidics versus gravity-fluidics system in phacoemulsification for age-related cataract (AGSPC)
Source: Ann Med. 2022 Jul 15;54(1):1977–87. doi: 10.1080/07853890.2022.2098375 (PMC9310653; doi:10.1080/07853890.2022.2098375)
Supplement: Supplemental Material [file IANN_A_2098375_SM0053.zip]

Archive with 2 entries (2 files):
- Supplemental files/Supplementary Table 1.docx
- Supplemental files/Supplementary Table 2.docx
